# Supplementary material for: Citation needed? Wikipedia bibliometrics during the first wave of the COVID-19 pandemic
Source: Gigascience. 2022 Jan 12;11:giab095. doi: 10.1093/gigascience/giab095 (PMC8756189; doi:10.1093/gigascience/giab095)
Supplement: giab095_Supplemental_Files [file giab095_supplemental_files.zip]

Archive with 4 entries (4 files):
- supplementary_figures_and_tables.pdf
- supp_data_intesect_europmc_search_dump_doi_annotated.xlsx
- Supp_data_Network.csv
- Supp_data_protected_corpus.csv
